# Supplementary material for: Active, Reactive, and Apparent Power in Dielectrophoresis: Force Corrections from the Capacitive Charging Work on Suspensions Described by Maxwell-Wagner’s Mixing Equation
Source: Micromachines (Basel). 2021 Jun 23;12(7):738. doi: 10.3390/mi12070738 (PMC8305549; doi:10.3390/mi12070738)
Supplement: Supplementary file 1 [file micromachines-12-00738-s001.zip]

Archive with 1 entries (1 files):
- micromachines-1245705-supplementary.pdf
